# Supplementary material for: Fish Community Resource Utilization Reveals Benthic–Pelagic Trophic Coupling Along Depth Gradients in the Beibu Gulf, South China Sea
Source: Biology (Basel). 2025 Feb 16;14(2):207. doi: 10.3390/biology14020207 (PMC11851788; doi:10.3390/biology14020207)
Supplement: Supplementary file 1 [file biology-14-00207-s001.zip]

Archive with 1 entries (1 files):
- biology-3442789-supplementary.pdf
